# Supplementary material for: Comprehensive Phylogenetic Reconstructions of African Swine Fever Virus: Proposal for a New Classification and Molecular Dating of the Virus
Source: PLoS One. 2013 Jul 25;8(7):e69662. doi: 10.1371/journal.pone.0069662 (PMC3723844; doi:10.1371/journal.pone.0069662)
Supplement: File S1 — Alignment of NCLDVs capsid proteins. (FAS) [file pone.0069662.s002.fas]

>ref|Q5IZK1|ASF_Pr4
mas--------------------------------ggafcliandgkadkiilaqdll-n-sr---isniknvnksygkpdpeptlsqi-eethlvhfnahfkpyvpvgfeynkvrphtgtpt-lgnkltfgi-pqygdff-hdmvghhilgach---sswqdapiq--------------gtaqmgah-gqlqtfprngy-----------------dwdnqt-plegavytlvdpf---grpivpgtknayrnlvyy--------ceypge-rly-envrfdvngnsldeyssdvttlvrkfcipgd-kmtgykhlvgqevsv----egtsgp---------------------llcnihdlhk----phqs-kpil-------tdendtqrtcshtnpkflsq-hfpenshniqta-gkqditpit-datyldirrnvhyscngpqtpkyyqpp---lalwiklrfwfnenvnlaipsvsipfge---------rfi---tiklasqkdlvne-fp----glfirqsrfipgrpsrrnirfkpw------fip-----------------gvineislT------------------DNE--LYINNLFVTPEIHNLFVKRVRFSLIRVHKTQVT-HTN------NNHHDEKLMSA---LKWPIEYMFIGLKptwnisd----------------------------qnphqhrDWHK--FGHVvnaimqpthhaeisfqdrdtAL-PDACS---SISdispvt-------------------------------------------------------------------------------------------------ypitlP----------IIKNISVTAHGINLIDKFPSK-FCSSYIPF-HYG-GN-AiKTPddpGAMMITFALkPREEYQPSGHINVSRAREFYISWDTD------Y-----------VG-------------------SITTa-dL---VVSASAINFLLLQNGSAVLryst---------
>ref|ASU18466|Ba71V
MAS--------------------------------GGAFCLIANDGKADKIILAQDLL-N-SR---ISNIKNVNKSYGKPDPEPTLSQI-EETHLVHFNAHFKPYVPVGFEYNKVRPHTGTPT-LGNKLTFAI-PQYGDFF-HDMVGHHILGACH---SSWQDAPIQ--------------GTAQMGAH-GQLQTFPRNGY-----------------DWDNQT-PLEGAVYTLVDPF---GRPIVPGTKNAYRNLVYY--------CEYPGE-RLY-ENVRFDVNGNSLDEYSSDVTTLVRKFCIPGD-KMTGYKHLVGQEVSV----EGTSGP---------------------LLCNIHDLHK----PHQS-KPIL-------TDENDTQRTCSHTNPKFLSQ-HFPENSHNIQTA-GKQDITPIT-DATYLDIRRNVHYSCNGPQTPKYYQPP---LALWIKLRFWFNENVNLAIPSVSIPFGE---------RFI---TIKLASQKDLVNE-FP----GLFIRQSRFIPGRPSRRNIRFKPW------FIP-----------------GVINEISLT------------------NNE--LYINNLFVTPEIHNLFVKRVRFSLIRVHKTQVT-HTN------NNHHDEKLMSA---LKWPIEYMFIGLKPTWNISD----------------------------QNPHQHRDWHK--FGHVVNAIMQPTHHAEISFQDRDTAL-PDACS---SISDISPVT-------------------------------------------------------------------------------------------------YPITLP----------IIKNISVTAHGINLIDKFPSK-FCSSYIPF-HYG-GN-AIKTPDDPGAMMITFALKPREEYQPSGHINVSRAREFYISWDTD------Y-----------VG-------------------SITTA-DL---VVSASAINFLLLQNGSAVLRYST---------
>ref|AY578693|E75
MAS--------------------------------GGAFCLIANDGKADKIILAQDLL-N-SR---ISNIKNVNKSYGKPDPEPTLSQI-EETHLVHFNAHFKPYVPVGFEYNKVRPHTGTPT-LGNKLTFGI-PQYGDFF-HDMVGHHILGACH---SSWQDAPIQ--------------GTAQMGAH-GQLQTFPRNGY-----------------DWDNQT-PLEGAVYTLVDPF---GRPIVPGTKNAYRNLVYY--------CEYPGE-RLY-ENVRFDVNGNSLDEYSSDVTTLVRKFCIPGD-KMTGYKHLVGQEVSV----EGTSGP---------------------LLCNIHDLHK----PHQS-KPIL-------TDENDTQRTCSHTNPKFLSQ-HFPENSHNIQTA-GKQDITPIT-DATYLDIRRNVHYSCNGPQTPKYYQPP---LALWIKLRFWFNENVNLAIPSVSIPFGE---------RFI---TIKLASQKDLVNE-FP----GLFIRQSRFIPGRPSRRNIRFKPW------FIP-----------------GVINEISLT------------------NNE--LYINNLFVTPEIHNLFVKRVRFSLIRVHKTQVT-HTN------NNHHDEKLMSA---LKWPIEYMFIGLKPTWNISD----------------------------QNPHQHRDWHK--FGHVVNAIMQPTHHAEISFQDRDTAL-PDACS---SISDISPVT-------------------------------------------------------------------------------------------------YPITLP----------IIKNISVTAHGINLIDKFPSK-FCSSYIPF-HYG-GN-AIKTPDDPGAMMITFALKPREEYQPSGHINVSRAREFYISWDTD------Y-----------VG-------------------SITTA-DL---VVSASAINFLLLQNGSAVLRYST---------
>ref|AY578708|Za
MAS--------------------------------GGAFCLIANDGKADKIILAQDLL-N-SR---ISNIKNVNKSYGKPDPEPTLSQI-EETHLVHFNAHFKPYVPVGFEYNKVRPHTGTPT-LGNKLTFGI-PQYGDFF-HDMVGHHILGACH---SSWQDAPIQ--------------GTAQMGAH-GQLQTFPRNGY-----------------DWDNQT-PLEGAVYTLVDPF---GRPIVPGTKNAYRNLVYY--------CEYPGE-RLY-ENVRFDVNGNSLDEYSSDVTTLVRKFCIPGD-KMTGYKHLVGQEVSV----EGTSGP---------------------LLCNIHDLHK----PHQS-KPIL-------TDENDTQRTCSHTNPKFLSQ-HFPENSHNIQTA-GKQDITPIT-DATYLDIRRNVHYSCNGPQTPKYYQPP---LALWIKLRFWFNENVNLAIPSVSIPFGE---------RFI---TIKLASQKDLVNE-FP----GLFIRQSRFIPGRPSRRNIRFKPW------FIP-----------------GVINEISLT------------------NNE--LYINNLFVTPEIHNLFVKRVRFSLIRVHKTQVT-HTN------NNHHDEKLMSA---LKWPIEYMFIGLKPTWNISD----------------------------QNPHQHRDWHK--FGHVVNAIMQPTHHAEISFQDRDTAL-PDACS---SISDISPVT-------------------------------------------------------------------------------------------------YPITLP----------IIKNISVTAHGINLIDKFPSK-FCSSYIPF-HYG-GN-AIKTPDDPGAMMITFALKPREEYQPSGHINVSRAREFYISWDTD------Y-----------VG-------------------SITTA-DL---VVSASAINFLLLQNGSAVLRYST---------
>ref|AY578695|ht79
MAS--------------------------------GGAFCLIANDGKADKIILAQDLL-N-SR---ISNIKNVNKSYGKPDPEPTLSQI-EETHLVHFNAHFKPYVPVGFEYNKVRPHTGTPT-LGNKLTFGI-PQYGDFF-HDMVGHHILGACH---SSWQDAPIQ--------------GTAQMGAH-GQLQTFPRNGY-----------------DWDNQT-PLEGAVYTLVDPF---GRPIVPGTKNAYRNLVYY--------CEYPGE-RLY-ENVRFDVNGNSLDEYSSDVTTLVRKFCIPGD-KMTGYKHLVGQEVSV----EGTSGP---------------------LLCNIHDLHK----PHQS-KPIL-------TDENDTQRTCSHTNPKFLSQ-HFPENSHNIQTA-GKQDITPIT-DATYLDIRRNVHYSCNGPQTPKYYQPP---LALWIKLRFWFNENVNLAIPSVSIPFGE---------RFI---TIKLASQKDLVNE-FP----GLFIRQSRFIPGRPSRRNIRFKPW------FIP-----------------GVINEISLT------------------NNE--LYINNLFVTPEIHNLFVKRVRFSLIRVHKTQVT-HTN------NNHHDEKLMSA---LKWPIEYMFIGLKPTWNISD----------------------------QNPHQHRDWHK--FGHVVNAIMQPTHHAEISFQDRDTAL-PDACS---SISDISPVT-------------------------------------------------------------------------------------------------YPITLP----------IIKNISVTAHGINLIDKFPSK-FCSSYIPF-HYG-GN-AIKTPDDPGAMMITFALKPREEYQPSGHINVSRAREFYISWDTD------Y-----------VG-------------------SITTA-DL---VVSASAINFLLLQNGSAVLRYST---------
>ref|AY578705|vic
MAS--------------------------------GGAFCLIANDGKADKIILAQDLL-N-SR---ISNIKNVNKSYGKPDPEPTLSQI-EETHLVHFNAHFKPYVPVGFEYNKVRPHTGTPT-LGNKLTFGI-PQYGDFF-HDMVGHHILGACH---SSWQDAPIQ--------------GTAQMGAH-GQLQTFPRNGY-----------------DWDNQT-PLEGAVYTLVDPF---GRPIVPGTKNAYRNLVYY--------CEYPGE-RLY-ENVRFDVNGNSLDEYSSDVTTLVRKFCIPGD-KMTGYKHLVGQEVSV----EGTSGP---------------------LLCNIHDLHK----PHQS-KPIL-------TDENDTQRTCSHTNPKFLSQ-HFPENSHNIQTA-GKQDITPIT-DATYLDIRRNVHYSCNGPQTPKYYQPP---LALWIKLRFWFNENVNLAIPSVSIPFGE---------RFI---TIKLASQKDLVNE-FP----GLFIRQSRFIPGRPSRRNIRFKPW------FIP-----------------GVINEISLT------------------NNE--LYINNLFVTPEIHNLFVKRVRFSLIRVHKTQVT-HTN------NNHHDEKLMSA---LKWPIEYMFIGLKPTWNISD----------------------------QNPHQHRDWHK--FGHVVNAIMQPTHHAEISFQDRDTAL-PDACS---SISDISPVT-------------------------------------------------------------------------------------------------YPITLP----------IIKNISVTAHGINLIDKFPSK-FCSSYIPF-HYG-GN-AIKTPDDPGAMMITFALKPREEYQPSGHINVSRAREFYISWDTD------Y-----------VG-------------------SITTA-DL---VVSASAINFLLLQNGSAVLRYST---------
>ref|AM712240|OURT/88/3
MAS--------------------------------GGAFCLIANDGKADKIILAQDLL-N-SR---ISNIKNVNKSYGKPDPEPTLSQI-EETHLVHFNAHFKPYVPVGFEYNKVRPHTGTPT-LGNKLTFGI-PQYGDFF-HDMVGHHILGACH---SSWQDAPIQ--------------GTAQMGAH-GQLQTFPRNGY-----------------DWDNQT-PLEGAVYTLVDPF---GRPIVPGTKNAYRNLVYY--------CEYPGE-RLY-ENVRFDVNGNSLDEYSSDVTTLVRKFCIPGD-KMTGYKHLVGQEVSV----EGTSGP---------------------LLCNIHDLHK----PHQS-KPIL-------TDENDTQRTCSHTNPKFLSQ-HFPENSHNIQTA-GKQDITPIT-DATYLDIRRNVHYSCNGPQTPKYYQPP---LALWIKLRFWFNENVNLAIPSVSIPFGE---------RFI---TIKLASQKDLVNE-FP----GLFIRQSRFIPGRPSRRNIRFKPW------FIP-----------------GVINEISLT------------------NNE--LYINNLFVTPEIHNLFVKRVRFSLIRVHKTQVT-HTN------NNHHDEKLMSA---LKWPIEYMFIGLKPTWNISD----------------------------QNPHQHRDWHK--FGHVVNAIMQPTHHAEISFQDRDTAL-PDACS---SISDISPVT-------------------------------------------------------------------------------------------------YPITLP----------IIKNISVTAHGINLIDKFPSK-FCSSYIPF-HYG-GN-AIKTPDDPGAMMITFALKPREEYQPSGHINVSRAREFYISWDTD------Y-----------VG-------------------SITTA-DL---VVSASAINFLLLQNGSAVLRYST---------
>ref|AF301544|CAM/82
MAS--------------------------------GGAFCLIANDGKADKIILAQDLL-N-SR---ISNIKNVNKSYGKPDPEPTLSQI-EETHLVHFNAHFKPYVPVGFEYNKVRPHTGTPT-LGNKLTFGI-PQYGDFF-HDMVGHHILGACH---SSWQDAPIQ--------------GTAQMGAH-GQLQTFPRNGY-----------------DWDNQT-PLEGAVYTLVDPF---GRPIVPGTKNAYRNLVYY--------CEYPGE-RLY-ENVRFDVNGNSLDEYSSDVTTLVRKFCIPGD-KMTGYKHLVGQEVSV----EGTSGP---------------------LLCNIHDLHK----PHQS-KPIL-------TDENDTQRTCSHTNPKFLSQ-HFPENSHNIQTA-GKQDITPIT-DATYLDIRRNVHYSCNGPQTPKYYQPP---LALWIKLRFWFNENVNLAIPSVSIPFGE---------RFI---TIKLASQKDLVNE-FP----GLFIRQSRFIPGRPSRRNIRFKPW------FIP-----------------GVINEISLT------------------NNE--LYINNLFVTPEIHNLFVKRVRFSLIRVHKTQVT-HTN------NNHHDEKLMSA---LKWPIEYMFIGLKPTWNISD----------------------------QNPHQHRDWHK--FGHVVNAIMQPTHHAEISFQDRDTAL-PDACS---SISDISPVT-------------------------------------------------------------------------------------------------YPITLP----------IIKNISVTAHGINLIDKFPSK-FCSSYIPF-HYG-GN-AIKTPDDPGAMMITFALKPREEYQPSGHINVSRAREFYISWDTD------Y-----------VG-------------------SITTA-DL---VVSASAINFLLLQNGSAVLRYST---------
>ref|AF302816|Ben97/1
MAS--------------------------------GGAFCLIANDGKADKIILAQDLL-N-SR---ISNIKNVNKSYGKPDPEPTLSQI-EETHLVHFNAHFKPYVPVGFEYNKVRPHTGTPT-LGNKLTFGI-PQYGDFF-HDMVGHHILGACH---SSWQDAPIQ--------------GTAQMGAH-GQLQTFPRNGY-----------------DWDNQT-PLEGAVYTLVDPF---GRPIVPGTKNAYRNLVYY--------CEYPGE-RLY-ENVRFDVNGNSLDEYSSDVTTLVRKFCIPGD-KMTGYKHLVGQEVSV----EGTSGP---------------------LLCNIHDLHK----PHQS-KPIL-------TDENDTQRTCSHTNPKFLSQ-HFPENSHNIQTA-GKQDITPIT-DATYLDIRRNVHYSCNGPQTPKYYQPP---LALWIKLRFWFNENVNLAIPSVSIPFGE---------RFI---TIKLASQKDLVNE-FP----GLFIRQSRFIPGRPSRRNIRFKPW------FIP-----------------GVINEISLT------------------NNE--LYINNLFVTPEIHNLFVKRVRFSLIRVHKTQVT-HTN------NNHHDEKLMSA---LKWPIEYMFIGLKPTWNISD----------------------------QNPHQHRDWHK--FGHVVNAIMQPTHHAEISFQDRDTAL-PDACS---SISDISPVT-------------------------------------------------------------------------------------------------YPITLP----------IIKNISVTAHGINLIDKFPSK-FCSSYIPF-HYG-GN-AIKTPDDPGAMMITFALKPREEYQPSGHINVSRAREFYISWDTD------Y-----------VG-------------------SITTA-DL---VVSASAINFLLLQNGSAVLRYST---------
>ref|AY261362|MKUZY79
mas--------------------------------ggafcliandgkadkiilaqdll-n-sr---isniknvnksygkpdpeptlsqi-eethlvhfnahfkpyvpvgfeynkvrphtgtpt-lgnkltfgi-pqygdff-hdmvghhilgach---sswqdapiq--------------gtaqmgah-gqlqtfprngy-----------------dwdnqt-plegavytlvdpf---grpivpgtknayrnlvyy--------ceypge-rly-envrfdvngnsldeyssdvttlvrkfcipgd-kmtgykhlvgqevsv----egtsgp---------------------llcnihdlhk----phqs-kpil-------tdendtqrtcshtnpkflsq-hfpenshniqta-gkqditpit-datyldirrnvhyscngpqtpkyyqpp---lalwiklrfwfnenvnlaipsvsipfge---------rfi---tiklasqkdlvne-fp----glfirqsrfipgrpsrrnirfkpw------fip-----------------gvineislt------------------nne--lyinnlfvtpeihnlfvkrvrfslirvhktqvt-htn------nnhhdeklmsa---lkwpieymfiglkptwnisd----------------------------qnphqhrdwhk--fghvvnaimqpthhaeisfqdrdtal-pdacs---sisdispvt-------------------------------------------------------------------------------------------------ypitlp----------iiknisvtahginlidkfpsk-fcssyipf-hyg-gs-aiktpddpgammitfalkpreeyqpsghinvsrarefyiswdtd------y-----------vg-------------------sitta-dl---vvsasainflllqngsavlryst---------
>ref|AY578700|MKUZY78
MAS--------------------------------GGAFCLIANDGKADKIILAQDLL-N-SR---ISNIKNVNKSYGKPDPEPTLSQI-EETHLVHFNAHFKPYVPVGFEYNKVRPHTGTPT-LGNKLTFGI-PQYGDFF-HDMVGHHILGACH---SSWQDAPIQ--------------GTAQMGAH-GQLQTFPRNGY-----------------DWDNQT-PLEGAVYTLVDPF---GRPIVPGTKNAYRNLVYY--------CEYPGE-RLY-ENVRFDVNGNSLDEYSSDVTTLVRKFCIPGD-KMTGYKHLVGQEVSV----EGTSGP---------------------LLCNIHDLHK----PHQS-KPIL-------TDENDTQRTCSHTNPKFLSQ-HFPENSHNIQTA-GKQDITPIT-DATYLDIRRNVHYSCNGPQTPKYYQPP---LALWIKLRFWFNENVNLAIPSVSIPFGE---------RFI---TIKLASQKDLVNE-FP----GLFIRQSRFIPGRPSRRNIRFKPW------FIP-----------------GVINEISLT------------------NNE--LYINNLFVTPEIHNLFVKRVRFSLIRVHKTQVT-HTN------NNHHDEKLMSA---LKWPIEYMFIGLKPTWNISD----------------------------QNPHQHRDWHK--FGHVVNAIMQPTHHAEISFQDRDTAL-PDACS---SISDISPVT-------------------------------------------------------------------------------------------------YPITLP----------IIKNISVTAHGINLIDKFPSK-FCSSYIPF-HYG-GS-AIKTPDDPGAMMITFALKPREEYQPSGHINVSRAREFYISWDTD------Y-----------VG-------------------SITTA-DL---VVSASAINFLLLQNGSAVLRYST---------
>ref|AY578692|E70
MAS--------------------------------GGAFCLIANDGKADKIILAQDLL-N-SR---ISNIKNVNKSYGKPDPEPTLSQI-EETHLVHFNAHFKPYVPVGFEYNKVRPHTGTPT-LGNKLTFGI-PQYGDFF-HDMVGHHILGACH---SSWQDAPIQ--------------GTAQMGAH-GQLQTFPRNGY-----------------DWDNQT-PLEGAVYTLVDPF---GRPIVPGTKNAYRNLVYY--------CEYPGE-RLY-ENVRFDVNGNSLDEYSSDVTTLVRKFCIPGD-KMTGYKHLVGQEVSV----EGTSGP---------------------LLCNIHDLHK----PHQS-KPIL-------TDENDTQRTCSHTNPKFLSQ-HFPENSHNIQTA-GKQDITPIT-DATYLDIRRNVHYSCNGPQTPKYYQPP---LALWIKLRFWFNENVNLAIPSVSIPFGE---------RFI---TIKLASQKDLVNE-FP----GLFIRQSRFIPGRPSRRNIRFKPW------FIP-----------------GVINEISLT------------------DNE--LYINNLFVTPEIHNLFVKRVRFSLIRVHKTQVT-HTN------NNHHDEKLMSA---LKWPIEYMFIGLKPTWNISD----------------------------QNPHQHRDWHK--FGHVVNAIMQPTHHAEISFQDRDTAL-PDACS---SISDISPVT-------------------------------------------------------------------------------------------------YPITLP----------IIKNISVTAHGINLIDKFPSK-FCSSYIPF-HYG-GN-AIKTPDDPGAMMITFALKPREEYQPSGHINVSRAREFYISWDTD------Y-----------VG-------------------SITTA-DL---VVSASAINFLLLQNGSAVLRYST---------
>ref|AY578697|ker64
MAS--------------------------------GGAFCLIANDGKADKIILAQDLL-N-SR---ISNIKNVNKSYGKPDPEPTLSQI-EETHLVHFNAHFKPYVPVGFEYNKVRPHTGTPT-LGNKLTFGI-PQYGDFF-HDMVGHHILGACH---SSWQDAPIQ--------------GTAQMGAH-GQLQTFPRNGY-----------------DWDNQT-PLEGAVYTLVDPF---GRPIVPGTKNAYRNLVYY--------CEYPGE-RLY-ENVRFDVNGNSLDEYSSDVTTLVRKFCIPGD-KMTGYKHLVGQEVSV----EGTSGP---------------------LLCNIHDLHK----PHQS-KPIL-------TDENDTQRTCSHTNPKFLSQ-HFPENSHNIQTA-GKQDITPIT-DATYLDIRRNVHYSCNGPQTPKYYQPP---LALWIKLRFWFNENVNLAIPSVSIPFGE---------RFI---TIKLASQKDLVNE-FP----GLFIRQSRFIPGRPSRRNIRFKPW------FIP-----------------GVINEISLT------------------NNE--LYINNLFVTPEIHNLFVKRVRFSLIRVHKTQVT-HTN------NNHHDEKPMSA---LKWPIEYMFIGLKPTWNISD----------------------------QNPHQHRDWHK--FGHVVNAIMQPTHHAEISFQDRDTAL-PDACS---SISDISPVT-------------------------------------------------------------------------------------------------YPITLP----------IIKNISVTAHGINLIDKFPSK-FCSSYIPF-HYG-GN-AIKTPDDPGAMMITFALKPREEYQPSGHINVSRAREFYISWDTD------Y-----------VG-------------------SITTA-DL---VVSASAINFLLLQNGSAVLRYST---------
>ref|L00966|MwLil20/1
mas--------------------------------ggafcliandgkadkiilaqdll-n-sr---isniknvnksygkpdpeptlsqi-eethmvhfnahfkpyvpigfeynkvrphtgtpt-lgnkltfgi-pqygdff-hdmvghhvlgach---sswqdapiq--------------gssqmgah-gqlqtfprngy-----------------dwdnqt-plegavytlvdpf---grpivpgtknayrnlvyy--------ceypge-rly-envrfdvngnsldeyssdvttlvrkfcipgd-kmtgykhlvgqevsv----egtsgp---------------------llcnihdlhk----phqs-kpil-------tdendtqrtcthtnpkflsq-hfpenshniqta-gkqditpit-dttyldirrnvqyscngpqtpkyyqpp---lalwiklrfwfnenvnlaipsvsipfge---------rfi---tiklasqkdlvne-fp----glfvrqsrfipgrpsrrnirfkpw------fip-----------------gvineislt------------------nne--lyinnlfvtpeihnlfvkrvrfslirvhktqvt-htn------nnhhdeklmsa---lkwpieymfiglkptwnisd----------------------------qnphqhrdwhk--fghvvnaimqpthhaeisfqdrdtal-pdacs---sisdinpvt-------------------------------------------------------------------------------------------------ypitlp----------iiknisvtahginlidkfpsk-fcssyipf-hyg-gn-siktpddpgammitfalkpreeyqpsghinvsrarefyiswdtd------y-----------vg-------------------sitta-dl---vvsasainflllqngsavlryst---------
>ref|EF121429|UgH03
MAS--------------------------------GGAFCLIANDGKADKIILAQDLL-N-SR---ISNIKSVNKSYGKPDPEPTLSQI-EETHMVHFNAHFKPYVPIGFEYNKVRPHTGTPT-LGNKLTSGI-PQYGDFF-HDMVGHHILGACH---SSWQDAPIQ--------------GSSQMGAH-GQLQTFPRNGY-----------------DWDNQT-PLEGAVYTLVDPF---GRPIVPGTKNAYRNLVYY--------CEYPGE-RLY-ENVRFDVNGNSLDEYSSDVTTLVRKFCIPGD-KMTGYKHLVGQEVSV----EGTSGP---------------------LLCNIHDLHK----PHQS-KPIL-------TDENDTQRTCSHTNPKFLSQ-HFPENSHNIQTA-GKQDITPIT-DATYLDIRRNVHYSCNGPQTPKYYQPP---LALWIKLRFWFNENVNLAIPSVSIPFGE---------RFI---TIKLASQKDLVNE-FP----GLFIRQSRFIPGRPSRRNIRFKPW------FIP-----------------GVISEISLT------------------NNE--LYINNLFVTPEIHNLFVKRVRFSLIRVHKTQVT-HTN------NNHHDEKLMSA---LKWPIEYMFIGLKPTWNISD----------------------------QNPHQHRDWHK--FGHVVNAIMQPTHHAEVSFQDRDTAL-PDACS---SISDITPIT-------------------------------------------------------------------------------------------------YPITLP----------IIKNISVTAHGINLIDKFPSK-FCSSYIPF-HYG-GN-SIKTPDDPGAMMITFALKPREEYQPSGHINVSRAREFYISWDTD------Y-----------VG-------------------SITTA-DL---VVSASAINFLLLQNGSAVLRYST---------
>ref|L27499|Uganda
MAS--------------------------------GGAFCLIANDGKADKIILAQDLL-N-SR---ISNIKNVNKSYGKPDPEPTLSQI-EETHMVHFNAHFKPYVPIGFEYNKVRPHTGTPT-LGNKLTFGI-PQYGDFF-HDMVGHHILGACH---SSWQDAPIQ--------------GSSQMGAH-GQLQTFPRNGY-----------------DWDNQT-PLEGAVYTLVDPF---GRPIVPGTKNAYRNLVYY--------CEYPGE-RLY-ENVRFDVNGNSLDEYSSDVTTLVRKFCIPGD-KMTGYKHLVGQEVSV----EGTSGP---------------------LLCNVQDMHK----PHQS-KPIL-------TDENDTQRTCTHTNPKFLSQ-HFPENSHNIQTA-GKQDITPIT-DATYLDIRRNVHYSCNGLQTPKYYQPP---LALWIKLRFWFNENVNLAIPSVSIPFGE---------RFI---TIKLASQKDLVNE-FP----GLFIRQSRFIPGRPSRRNIRFKPW------FIP-----------------GVISEISLT------------------NNE--LYINNLFVTPEIHNLFVKRVRFSLIRVHKTQVT-HTN------NNHHDEKLMSA---LKWPIEYMFIGLKPTWNISD----------------------------QNPHQHRDWHK--FGHVVNAIMQPTHHAEVSFQDRDTAL-PDACS---SISDISPIT-------------------------------------------------------------------------------------------------YPITLP----------IIKNISVTAHGINLIDKFPSK-FCSSYIPF-HYG-GN-SIKTPDDPGGMMITFALKPREEYQPSGHINVSRAREFYISWDTD------Y-----------VG-------------------SITTA-DL---VVSASAINFLLLQNGSAVLRYST---------
>ref|AY261360|Kenya1950
mas--------------------------------ggafcliandgkadkiilaqdll-n-sr---isniknvnksygkpdpeptlsqi-eethmvhfnahfkpyvpigfeynkvrphtgtpt-lgnkltfgi-pqygdff-hdmvghhilgach---sswqdapiq--------------gssqmgah-gqlqtfprngy-----------------dwdnqt-plegavytlvdpf---grpivpgtknayrnlvyy--------ceypge-rly-envrfdvngnsldeyssdvttlvrkfcipgd-kmtgykhlvgqevsv----egtsgp---------------------llcnvqdmhk----phqs-kpil-------tdendtqrtcthtnpkflsq-hfpenshniqta-gkqditpit-datyldirrnvhyscngpqtpkyyqpp---lalwiklrfwfnenvnlaipsvsipfge---------rfi---tiklasqkdlvne-fp----glfirqsrfipgrpsrrnirfkpw------fip-----------------gviseislt------------------nne--lyinnlfvtpeihnlfvkrvrfslirvhktqvt-htn------nnhhdeklmsa---lkwpieymfiglkptwnisd----------------------------qnphqhrdwhk--fghvvnaimqpthhaevsfqdrdtal-pdacs---sisdispit-------------------------------------------------------------------------------------------------ypitlp----------iiknisvtahginlidkfpsk-fcssyipf-hyg-gn-siktpddpgammitfalkpreeyqpsghinvsrarefyiswdtd------y-----------vg-------------------sitta-dl---vvsasainflllqngsavlryst---------
>ref|AY261366|Warthog
MAS--------------------------------GGAFCLIANDGKADKIILAQDLL-N-SR---ISNIKNVNKSYGKPDPEPTLSQI-EETHLVHFNAHFKPYVPVGFEYNKVRPHTGTPT-LGNKLTFGI-PQYGDFF-HDMVGHHILGACH---SSWQDAPIQ--------------GTSQMGAH-GQLQTFPRNGY-----------------DWDNQT-PLEGAVYTLVDPF---GRPIVPGTKNAYRNLVYY--------CEYPGE-RLY-ENVRFDVNGNSLDEYSSDVTTLVRKFCIPGD-KMTGYKHLVGQEVSV----EGTSGP---------------------LLCNIHDLHK----PHQS-KPIL-------TDENDTQRTCSHTNPKFLSQ-HFPENSHNIQTA-GKQDITPIT-DATYLDIRRNVHYSCNGPQTPKYYQPP---LALWIKLRFWFNENVNLAIPSVSIPFGE---------RFI---TIKLASQKDLVNE-FP----GLFVRQSRFIAGRPSRRNIRFKPW------FIP-----------------GVINEISLT------------------NNE--LYINNLFVTPEIHNLFVKRVRFSLIRVHKTQVT-HTN------NNHHDEKLMSA---LKWPIEYMFIGLKPTWNISD----------------------------QNPHQHRDWHK--FGHVVNAIMQPTHHAEISFQDRDTAL-PDACS---SISDISPIT-------------------------------------------------------------------------------------------------YPITLP----------IIKNISVTAHGINLIDKFPSK-FCSSYIPF-HYG-GN-AIKTPDDPGAMMITFALKPREEYQPSGHINVSRAREFYISWDTD------Y-----------VG-------------------SITTA-DL---VVSASAINFLLLQNGSAVLRYST---------
>ref|AY578706|wart
MAS--------------------------------GGAFCLIANDGKADKIILAQDLL-N-SR---ISNIKNVNKSYGKPDPEPTLSQI-EETHLVHFNAHFKPYVPVGFEYNKVRPHTGTPT-LGNKLTFGI-PQYGDFF-HDMVGHHILGACH---SSWQDAPIQ--------------GTSQMGAH-GQLQTFPRNGY-----------------DWDNQT-PLEGAVYTLVDPF---GRPIVPGTKNAYRNLVYY--------CEYPGE-RLY-ENVRFDVNGNSLDEYSSDVTTLVRKFCIPGD-KMTGYKHLVGQEVSV----EGTSGP---------------------LLCNIHDLHK----PHQS-KPIL-------TDENDTQRTCSHTNPKFLSQ-HFPENSHNIQTA-GKQDITPIT-DATYLDIRRNVHYSCNGPQTPKYYQPP---LALWIKLRFWFNENVNLAIPSVSIPFGE---------RFI---TIKLASQKDLVNE-FP----GLFVRQSRFIAGRPSRRNIRFKPW------FIP-----------------GVINEISLT------------------NNE--LYINNLFVTPEIHNLFVKRVRFSLIRVHKTQVT-HTN------NNHHDEKLMSA---LKWPIEYMFIGLKPTWNISD----------------------------QNPHQHRDWHK--FGHVVNAIMQPTHHAEISFQDRDTAL-PDACS---SISDISPIT-------------------------------------------------------------------------------------------------YPITLP----------IIKNISVTAHGINLIDKFPSK-FCSSYIPF-HYG-GN-AIKTPDDPGAMMITFALKPREEYQPSGHINVSRAREFYISWDTD------Y-----------VG-------------------SITTA-DL---VVSASAINFLLLQNGSAVLRYST---------
>ref|AY578707|wb
MAS--------------------------------GGAFCLIANDGKADKIILAQDLL-N-SR---ISNIKNVNKSYGKPDPEPTLSQI-EETHLVHFNAHFKPYVPVGFEYNKVRPHTGTPT-LGNKLTFGI-PQYGDFF-HDMVGHHILGACH---SSWQDAPIQ--------------GTSQMGAH-GQLQTFPRNGY-----------------DWDNQT-PLEGAVYTLVDPF---GRPIVPGTKNAYRNLVYY--------CEYPGE-RLY-ENVRFDVNGNSLDEYSSDVTTLVRKFCIPGD-KMTGYKHLVGQEVSV----EGTSGP---------------------LLCNIHDLHK----PHQS-KPIL-------TDENDTQRTCSHTNPKFLSQ-HFPENSHNIQTA-GKQDITPIT-DATYLDIRRNVHYSCNGPQTPKYYQPP---LALWIKLRFWFNENVNLAIPSVSIPFGE---------RFI---TIKLASQKDLVNE-FP----GLFVRQSRFIAGRPSRRNIRFKPW------FIP-----------------GVINEISLT------------------NNE--LYINNLFVTPEIHNLFVKRVRFSLIRVHKTQVT-HTN------NNHHDEKLMSA---LKWPIEYMFIGLKPTWNISD----------------------------QNPHQHRDWHK--FGHVVNAIMQPTHHAEISFQDRDTAL-PDACS---SISDISPVT-------------------------------------------------------------------------------------------------YPITLP----------IIKNISVTAHGINLIDKFPSK-FCSSYIPF-HYG-GN-AIKTPDDPGAMMITFALKPREEYQPSGHINVSRAREFYISWDTD------Y-----------VG-------------------SITTA-DL---VVSASAINFLLLQNGSAVLRYST---------
>ref|AM999764|Georgia2007
MAS--------------------------------GGAFCLIANDGKADKIILAQDLL-N-SR---ISNIKNVNKSYGKPDPEPTLSQI-EETHLVHFNAHFKPYVPVGFEYNKVRPHTGTPT-LGNKLTFGI-PQYGDFF-HDMVGHHILGACH---SSWQDAPIQ--------------GTSQMGAH-GQLQTFPRNGY-----------------DWDNQT-PLEGAVYTLVDPF---GRPIVPGTKNAYRNLVYY--------CEYPGE-RLY-ENVRFDVNGNSLDEYSSDVTTLVRKFCIPGD-KMTGYKHLVGQEVSV----EGTSGP---------------------LLCNIHDLHK----PHQS-KPIL-------TDENDTQRTCSHTNPKFLSQ-HFPENSHNIQTA-GKQDITPIT-DATYLDIRRNVHYSCNGPQTPKYYQPP---LALWIKLRFWFNENVNLAIPSVSIPFGE---------RFI---TIKLASQKDLVNE-FP----GLFVRQSRFIAGRPSRRNIRFKPW------FIP-----------------GVINEISLT------------------NNE--LYINNLFVTPEIHNLFVKRVRFSLIRVHKTQVT-HTN------NNHHDEKLMSA---LKWPIEYMFIGLKPTWNISD----------------------------QNPHQHRDWHK--FGHVVNAIMQPTHHAEISFQDRDTAL-PDACS---SISDISPVT-------------------------------------------------------------------------------------------------YPITLP----------IIKNISVTAHGINLIDKFPSK-FCSSYIPF-HYG-GN-AIKTPDDPGAMMITFALKPREEYQPSGHINVSRAREFYISWDTD------Y-----------VG-------------------SITTA-DL---VVSASAINFLLLQNGSAVLRYST---------
>ref|EU874318|Tengani62
MAS--------------------------------GGAFCLIANDGKADKIILAQDLL-N-SR---ISNIKNVNKSYGKPDPEPTLSQI-EETHLVHFNAHFKPYVPVGFEYNKVRPHTGTPT-LGNKLTFGI-PQYGDFF-HDMVGHHILGACH---SSWQDAPIQ--------------GTSQMGAH-GQLQTFPRNGY-----------------DWDNQT-PLEGAVYTLVDPF---GRPIVPGTKNAYRNLVYY--------CEYPGE-RLY-ENVRFDVNGNSLDEYSSDVTTLVRKFCIPGD-KMTGYKHLVGQEVSV----EGTSGP---------------------LLCNIHDLHK----PHQS-KPIL-------TDENDTQRTCSHTNPKFLSQ-HFPENSHNIQTA-GKQDITPIT-DATYLDIRRNVHYSCNGPQTPKYYQPP---LALWIKLRFWFNENVNLAIPSVSIPFGE---------RFI---TIKLASQKDLVNE-FP----GLFVRQSRFIAGRPSRRNIRFKPW------FIP-----------------GVINEISLT------------------NNE--LYINNLFVTPEIHNLFVKRVRFSLIRVHKTQVT-HTN------NNHHDEKLMSA---LKWPIEYMFIGLKPTWNISD----------------------------QNPHQHRDWHK--FGHVVNAIMQPTHHAEISFQDRDTAL-PDACS---SISDISPVT-------------------------------------------------------------------------------------------------YPITLP----------IIKNISVTAHGINLIDKFPSK-FCSSYIPF-HYG-GN-AIKTPDDPGAMMITFALKPREEYQPSGHINVSRAREFYISWDTD------Y-----------VG-------------------SITTA-DL---VVSASAINFLLLQNGSAVLRYST---------
>ref|AY578690|Cro1.2
MAS--------------------------------GGAFCLIANDGKADKIILAQDLL-N-SR---ISNIKNVNKSYGKPDPEPTLSQI-EETHLVHFNAHFKPYVPVGFEYNKVRPHTGTPT-LGNKLTFGI-PQYGDFF-HDMVGHHILGACH---SSWQDAPIQ--------------GTSQMGAH-GQLQTFPRNGY-----------------DWDNQT-PLEGAVYTLVDPF---GRPIVPGTKNAYRNLVYY--------CEYPGE-RLY-ENVRFDVNGNSLDEYSSDVTTLVRKFCIPGD-KMTGYKHLVGQEVSV----EGTSGP---------------------LLCNIHDLHK----PHQS-KPIL-------TDENDTQRTCSHTNPKFLSQ-HFPENSHNIQTA-GKQDITPIT-DATYLDIRRNVHYSCNGPQTPKYYQPP---LALWIKLRFWFNENVNLAIPSVSIPFGE---------RFI---TIKLASQKDLVNE-FP----GLFVRQSRFIAGRPSRRNIRFKPW------FIP-----------------GVINEISLT------------------NNE--LYINNLFVTPEIHNLFVKRVRFSLIRVHKTQVT-HTN------NNHHDEKLMSA---LKWPIEYMFIGLKPTWNISD----------------------------QNPHQHRDWHK--FGHVVNAIMQPTHHAEISFQDRDTAL-PDACS---SISDISPVT-------------------------------------------------------------------------------------------------YPITLP----------IIKNISVTAHGINLIDKFPSK-FCSSYIPF-HYG-GN-AIKTPDDPGAMMITFALKPREEYQPSGHINVSRAREFYISWDTD------Y-----------VG-------------------SITTA-DL---VVSASAINFLLLQNGSAVLRYST---------
>ref|AY578691|Cro3.5
MAS--------------------------------GGAFCLIANDGKADKIILAQDLL-N-SR---ISNIKNVNKSYGKPDPEPTLSQI-EETHLVHFNAHFKPYVPVGFEYNKVRPHTGTPT-LGNKLTFGI-PQYGDFF-HDMVGHHILGACH---SSWQDAPIQ--------------GTSQMGAH-GQLQTFPRNGY-----------------DWDNQT-PLEGAVYTLVDPF---GRPIVPGTKNAYRNLVYY--------CEYPGE-RLY-ENVRFDVNGNSLDEYSSDVTTLVRKFCIPGD-KMTGYKHLVGQEVSV----EGTSGP---------------------LLCNIHDLHK----PHQS-KPIL-------TDENDTQRTCSHTNPKFLSQ-HFPENSHNIQTA-GKQDITPIT-DATYLDIRRNVHYSCNGPQTPKYYQPP---LALWIKLRFWFNENVNLAIPSVSIPFGE---------RFI---TIKLASQKDLVNE-FP----GLFVRQSRFIAGRPSRRNIRFKPW------FIP-----------------GVINEISLT------------------NNE--LYINNLFVTPEIHNLFVKRVRFSLIRVHKTQVT-HTN------NNHHDEKLMSA---LKWPIEYMFIGLKPTWNISD----------------------------QNPHQHRDWHK--FGHVVNAIMQPTHHAEISFQDRDTAL-PDACS---SISDISPVT-------------------------------------------------------------------------------------------------YPITLP----------IIKNISVTAHGINLIDKFPSK-FCSSYIPF-HYG-GN-AIKTPDDPGAMMITFALKPREEYQPSGHINVSRAREFYISWDTD------Y-----------VG-------------------SITTA-DL---VVSASAINFLLLQNGSAVLRYST---------
>ref|AY578694|F6
MAS--------------------------------GGAFCLIANDGKADKIILAQDLL-N-SR---ISNIKNVNKSYGKPDPEPTLSQI-EETHLVHFNAHFKPYVPVGFEYNKVRPHTGTPT-LGNKLTFGI-PQYGDFF-HDMVGHHILGACH---SSWQDAPIQ--------------GTSQMGAH-GQLQTFPRNGY-----------------DWDNQT-PLEGAVYTLVDPF---GRPIVPGTKNAYRNLVYY--------CEYPGE-RLY-ENVRFDVNGNSLDEYSSDVTTLVRKFCIPGD-KMTGYKHLVGQEVSV----EGTSGP---------------------LLCNIHDLHK----PHQS-KPIL-------TDENDTQRTCSHTNPKFLSQ-HFPENSHNIQTA-GKQDITPIT-DATYLDIRRNVHYSCNGPQTPKYYQPP---LALWIKLRFWFNENVNLAIPSVSIPFGE---------RFI---TIKLASQKDLVNE-FP----GLFVRQSRFIAGRPSRRNIRFKPW------FIP-----------------GVINEISLT------------------NNE--LYINNLFVTPEIHNLFVKRVRFSLIRVHKTQVT-HTN------NNHHDEKLMSA---LKWPIEYMFIGLKPTWNISD----------------------------QNPHQHRDWHK--FGHVVNAIMQPTHHAEISFQDRDTAL-PDACS---SISDISPVT-------------------------------------------------------------------------------------------------YPITLP----------IIKNISVTAHGINLIDKFPSK-FCSSYIPF-HYG-GN-AIKTPDDPGAMMITFALKPREEYQPSGHINVSRAREFYISWDTD------Y-----------VG-------------------SITTA-DL---VVSASAINFLLLQNGSAVLRYST---------
>ref|AY578696|K1
MAS--------------------------------GGAFCLIANDGKADKIILAQDLL-N-SR---ISNIKNVNKSYGKPDPEPTLSQI-EETHLVHFNAHFKPYVPVGFEYNKVRPHTGTPT-LGNKLTFGI-PQYGDFF-HDMVGHHILGACH---SSWQDAPIQ--------------GTSQMGAH-GQLQTFPRNGY-----------------DWDNQT-PLEGAVYTLVDPF---GRPIVPGTKNAYRNLVYY--------CEYPGE-RLY-ENVRFDVNGNSLDEYSSDVTTLVRKFCIPGD-KMTGYKHLVGQEVSV----EGTSGP---------------------LLCNIHDLHK----PHQS-KPIL-------TDENDTQRTCSHTNPKFLSQ-HFPENSHNIQTA-GKQDITPIT-DATYLDIRRNVHYSCNGPQTPKYYQPP---LALWIKLRFWFNENVNLAIPSVSIPFGE---------RFI---TIKLASQKDLVNE-FP----GLFVRQSRFIAGRPSRRNIRFKPW------FIP-----------------GVINEISLT------------------NNE--LYINNLFVTPEIHNLFVKRVRFSLIRVHKTQVT-HTN------NNHHDEKLMSA---LKWPIEYMFIGLKPTWNISD----------------------------QNPHQHRDWHK--FGHVVNAIMQPTHHAEISFQDRDTAL-PDACS---SISDISPVT-------------------------------------------------------------------------------------------------YPITLP----------IIKNISVTAHGINLIDKFPSK-FCSSYIPF-HYG-GN-AIKTPDDPGAMMITFALKPREEYQPSGHINVSRAREFYISWDTD------Y-----------VG-------------------SITTA-DL---VVSASAINFLLLQNGSAVLRYST---------
>ref|AY261365|Warmbaths
mas--------------------------------ggafcliandgkadkiilaqdll-n-sr---isniknvnksygkpdpeptlsqi-eethlvhfnahfkpyvpvgfeynkvrphtgtpt-lgnkltfgi-pqygdff-hdmvghhilgach---sswqdapiq--------------gtsqmgah-gqlqtfprngy-----------------dwdnqt-plegavytlvdpf---grpivpgtknayrnlvyy--------ceypge-rly-envrfdvngnsldeyssdvttlvrkfcipgd-kmtgykhlvgqevsv----egtsgp---------------------llcnihdlhk----phqs-kpil-------tdendtqrtcshtnpkflsq-hfpenshniqta-gkqditpit-datyldirrnvhyscngpqtpkyyqpp---lalwiklrfwfnenvnlaipsvsipfge---------rfi---tiklasqkdlvne-fp----glfvrqsrfiagrpsrrnirfkpw------fip-----------------gvineislt------------------nne--lyinnlfvtpeihnlfvkrvrfslirvhktqvt-htn------nnhhdeklmsa---lkwpieymfiglkptwnisd----------------------------qnphqhrdwhk--fghvvnaimqpthhaeisfqdrdtal-pdacs---sisdispvt-------------------------------------------------------------------------------------------------ypitlp----------iiknisvtahginlidkfpsk-fcssyipf-hyg-gn-aiktpddpgammitfalkpreeyqpsghinvsrarefyiswdtd------y-----------vg-------------------sitta-dl---vvsasainflllqngsavlryst---------
>ref|AY578701|o1
MAS--------------------------------GGAFCLIANDGKADKIILAQDLL-N-SR---ISNIKNVNKSYGKPDPEPTLSQI-EETHLVHFNAHFKPYVPVGFEYNKVRPHTGTPT-LGNKLTFGI-PQYGDFF-HDMVGHHILGACH---SSWQDAPIQ--------------GTSQMGAH-GQLQTFPRNGY-----------------DWDNQT-PLEGAVYTLVDPF---GRPIVPGTKNAYRNLVYY--------CEYPGE-RLY-ENVRFDVNGNSLDEYSSDVTTLVRKFCIPGD-KMTGYKHLVGQEVSV----EGTSGP---------------------LLCNIHDLHK----PHQS-KPIL-------TDENDTQRTCSHTNPKFLSQ-HFPENSHNIQTA-GKQDITPIT-DATYLDIRRNVHYSCNGPQTPKYYQPP---LALWIKLRFWFNENVNLAIPSVSIPFGE---------RFI---TIKLASQKDLVNE-FP----GLFVRQSRFIAGRPSRRNIRFKPW------FIP-----------------GVINEISLT------------------NNE--LYINNLFVTPEIHNLFVKRVRFSLIRVHKTQVT-HTN------NNHHDEKLMSA---LKWPIEYMFIGLKPTWNISD----------------------------QNPHQHRDWHK--FGHVVNAIMQPTHHAEISFQDRDTAL-PDACS---SISDISPVT-------------------------------------------------------------------------------------------------YPITLP----------IIKNISVTAHGINLIDKFPSK-FCSSYIPF-HYG-GN-AIKTPDDPGAMMITFALKPREEYQPSGHINVSRAREFYISWDTD------Y-----------VG-------------------SITTA-DL---VVSASAINFLLLQNGSAVLRYST---------
>ref|Q5IZK1|Pr5
MAS--------------------------------GGAFCLIANDGKADKIILAQDLL-N-SR---ISNIKNVNKSYGKPDPEPTLSQI-EETHLVHFNAHFKPYVPVGFEYNKVRPHTGTPT-LGNKLTFGI-PQYGDFF-HDMVGHHILGACH---SSWQDAPIQ--------------GTSQMGAH-GQLQTFPRNGY-----------------DWDNQT-PLEGAVYTLVDPF---GRPIVPGTKNAYRNLVYY--------CEYPGE-RLY-ENVRFDVNGNSLDEYSSDVTTLVRKFCIPGD-KMTGYKHLVGQEVSV----EGTSGP---------------------LLCNIHDLHK----PHQS-KPIL-------TDENDTQRTCSHTNPKFLSQ-HFPENSHNIQTA-GKQDITPIT-DATYLDIRRNVHYSCNGPQTPKYYQPP---LALWIKLRFWFNENVNLAIPSVSIPFGE---------RFI---TIKLASQKDLVNE-FP----GLFVRQSRFIAGRPSRRNIRFKPW------FIP-----------------GVINEISLT------------------NNE--LYINNLFVTPEIHNLFVKRVRFSLIRVHKTQVT-HTN------NNHHDEKLMSA---LKWPIEYMFIGLKPTWNISD----------------------------QNPHQHRDWHK--FGHVVNAIMQPTHHAEISFQDRDTAL-PDACS---SISDISPVT-------------------------------------------------------------------------------------------------YPITLP----------IIKNISVTAHGINLIDKFPSK-FCSSYIPF-HYG-GN-AIKTPDDPGAMMITFALKPREEYQPSGHINVSRAREFYISWDTD------Y-----------VG-------------------SITTA-DL---VVSASAINFLLLQNGSAVLRYST---------
>ref|AY578698|kn66
MAS--------------------------------GGAFCLIANDGKADKIILAQDLL-N-SR---ISNIKNVNKSYGKPDPEPTLSQI-EETHMVHFNAHFKPYVPIGFEYNKVRPHTGTPT-LGNKLTFGI-PQYGDFF-HDMVGHHILGACH---SSWQDAPIQ--------------GSSQMGAH-GQLQTFPRNGY-----------------DWDNQT-PLEGAVYTLVDPF---GRPIVPGTKNAYRNLVYY--------CEYPGE-RLY-ENVRFDVNGNSLDEYSSDVTTLVRKFCIPGD-KMTGYKHLVGQEVSV----EGTSGP---------------------LLCNVQDMHK----PHQS-KPIL-------TDENDTQRTCTHTNPKFLSQ-HFPENSHNIQTA-GKQDITPIT-DATYLDIRRNVHYSCNGPQTPKYYQPP---LALWIKLRFWFNENVNLAIPSVSIPFGE---------RFI---TIKLASQKDLVNE-FP----GLFIRQSRFIPGRPSRRNIRFKPW------FIP-----------------GVISEISLT------------------NNE--LYINNLFVTPEIHNLFVKRVRFSLIRVHKTQVT-HTN------NNHHDEKLMSA---LKWPIEYMFIGLKPTWNISD----------------------------QNPHQHRDWHK--FGHVVNAIMQPTHHAEVSFQDRDTAL-PDACS---SISDISPIT-------------------------------------------------------------------------------------------------YPITLP----------IIKNISVTAHGINLIDKFPSK-FCSSYIPF-HYG-GN-SIKTPDDPGAMMITFALKPREEYQPSGHINVSRAREFYISWDTD------Y-----------VG-------------------SITTA-DL---VVSASAINFLLLQNGSAVLRYST---------
>ref|AY578699|M1
MAS--------------------------------GGAFCLIANDGKADKIILAQDLL-N-SR---ISNIKNVNKSYGKPDPEPTLSQI-EETHLVHFNAHFKPYVPVGFEYNKVRPHTGTPT-LGNKLTFGI-PQYGDFF-HDMVGHHILGACH---SSWQDAPIQ--------------GTSQMGAH-GQLQTFPRNGY-----------------DWDNQT-PLEGAVYTLVDPF---GRPIVPGTKNAYRNLVYY--------CEYPGE-RLY-ENVRFDVNGNSLDEYSSDVTTLVRKFCIPGD-KMTGYKHLVGQEVSV----EGTSGP---------------------LLCNIHDLHK----PHQS-KPIL-------TDENDTQRTCSHTNPKFLSQ-HFPENSHNIQTA-GKQDITPIT-DATYLDIRRNVHYSCNGPQTPKYYQPP---LALWIKLRFWFNENVNLAIPSVSIPFGE---------RFI---TIKLASQKDLVNE-FP----GLFVRQSRFIAGRPSRRNIRFKPW------FIP-----------------GVINEISLT------------------NNE--LYINNLFVTPEIHNLFVKRVRFSLIRVHKTQVT-HTN------NNHHDEKLMSA---LKWPIEYMFIGLKPTWNISD----------------------------QNPHQHRDWHK--FGHVVNAIMQPTHHAEISFQDRDTAL-PDACS---SISDISPVT-------------------------------------------------------------------------------------------------YPITLP----------IIKNISVTAHGINLIDKFPSK-FCSSYIPF-HYG-GN-AIKTPDDPGAMMITFALKPREEYQPSGHINVSRAREFYISWDTD------Y-----------VG-------------------SITTA-DL---VVSASAINFLLLQNGSAVLRYST---------
>ref|Q7T6Y5.2|MIMIVIRUS_CAPS4
ma---------------------------------ggiiqlvay-g-------iqdlyltgdp----qtffvv---y-rr----h-tnf-svs-iiqnftsvpd--------------fgsk--i--yvyiel-ps-vnvf-ydesg---------------------------------------------------------------------------------------ldkf----kkfa-wvrnigyalikdvs------iei-gg-kli-d--kq--ygewm-yiwsqvtn--ks----de----gldkmignipll---ydfsngkpky------------------slyvplefwfc---rnsgslplval-----s-ssevlk-itisfrsa-------eecyri----gpthsieimedivpfefgdyi-------------------------------eq-----------------------kig---q-ktihglymgydymt----gg--k--klyyikihspta-ikksesqq--flrnstsqrenyriynslt-gsyctpkpdhsemseptel--------sqklhfINAYLYVDYVYLDNDERMMLIKNPQEYLIEQI-QYNQEIN--VKNSNVKQKLT---LNHPCKAHYWVVQsdslvg-------------------------------pgtinDVFN--FTTS--------------------HI-RNHDG---RTIg----------------------------------------------------------------------------------------------------------eN----------PVTKSKLMLNSRERFKQRDGK-YFNIVQPY-QHH-YR-G-PDT---GINMYSVSI-NSQCHQPSSTINMSRIDDISMEMQLK------N-----------VN-------------------PNNTh-kI---RSYTTSYNILRVCFNIGGLafesmd-------
>ref|Q7T6X4.2|MIMIVIRUS_CAPS2
ma---------------------------------ggiiqlavy-g-------tqdifltgspq-itff-kti---y-rr----h-tnfavesivqhfi--------------------gdinfvgqeivsvvekm-gdlm-srvyleidipkinlvknssnwikdkstakndydkisnfyglvynyi-svn--------------------------tdlarkikfllsnnnislnd------islivlhnqfn------------se--ld-kaytdlykyindtnstdgfi---qsqiprtfniinifksvyeknlyietnn----pdeigs----------------------ikka-ellk----iint--rlykqm----ydyyidiyrqyls-kknif-----esfen-----gtyeenykfawv--eelghaiidyvdikignqvidkh--tg-dwfiifnklftkiyqienynk-mignvkeltifddkik---ksylii-pfqfwfcrnt---glal---plialryhevmftiklkelskvcyvednddi------------vsmenlqslyninlI------------DAK--LYIDYIFLDTIERKRFAQSAHEYLIEVVQYQTF-DN-------IDHSKYNSHLK---FSHPTKYIVWFVQpsh-------------------------------------yrENPT--GKTKcq-----------------wNN-FGTSP---DLTg-----------------------------------------------------------------------------------------------------------Q----------PLNNTHLRINSYERTDPNLGVgYYNYVQPY-WYF-IS-T-PTD---GLYVYSFSL-KPTEHQPSSTLNLSRIHDFGIYLEFS------KelSK-----iIES-------------------NCSSI-FF---GTYIMSYNILRFMSGMAGLgfqni--------
>ref|YP|001427039.1|ATCV1_Z558L
mnd---------------------------------qicevnnadn-------asdfvv-----------------y-------------desfkp-ei--------------------gvglp-gkrftnhttqar-emt-fdnly-----------tpps-------------------gnldirp--dnvya-pepgkfdikpvvn---------devplskrargtasegtfyqlv------grgpqdvfltynpqisffk--qay----krytnfavqtteerfsttvrfgtknicqlski-gd--laghmsfkltlpnl-----gisggtwnet----------------igynciglvr----lrigdtvvqahegiymdiddklfcps--------------ekydglsrtigrg-qvy----------------------------------------------------------------------ptdeentitvplkff-----------ncyrpstkqqfipilnlqtnievflef---vlkpis-llvtlpa------gssipdiP-------------------SVSasVLVDYVFLDESERYRFAQNPSRFLIEQTPTVDT-PTY------ltSSggaiTMKDITQVQlreLNKPVKFLATVALml---------------------------------nDFSS--FVYY----------------------------------------------------------------------------------------------------------------------------------------------D----------IIRSGTFYINSDKQFQERSGD-YWRLTQTY-QHF-TRsI-PED---NIFAYSFAL-NSGSFQPNGFVNFAPYVRTFLSFQMD------R--------------------------------TQPPm-rL---KTVAVALNFLDFSSGTAKLmfn----------
>ref|YP|001426027.1|FR483_N395R
mq-----------------------------------iiqnepsdm-------sdesvmvyakpevkigdnikrfsnttl----qprkmifdnlyappa--------------------gnldiqpvkdn-ev-pl--e-------------------krvt-------------------gtanegtfyqlvsrg----------------------pqdvfltynpqmtffkq--------------------------------vy-----rrytnfavqateekfsttvrf------------------gtknicqlskn-----gdligqmnlrillpnlnit--------iggt--wvnti---gynclalvrlr-----gdvvvqahegvymdiddklf-cpsekye------gis--------------------------------------------------------------------------rlv----rrdqvlstdqahei-----ivpl---kffncwrpatkqqhipilnlnintevflefvlkplttlvnlpagssipdiP-------------------NVEagVITDYVYLDDYEKYRFAQNPVTYLIEQTPIIDT-PTY------ltSnggeTIQQDKVDVQlreLNKPCKFLSVVALga---------------------------------nDFSS--FTYY----------------------------------------------------------------------------------------------------------------------------------------------D----------IIKKGTFYINSDEQFESRSGE-YWKLVQTY-QHF-TRsI-PTN---NIFTYSFAL-DASSFQPNGLLNFAPYVRTMLSFEI-------------------IK-------------------QTTPm-rL---KTTAVCLNWLTFDSGTAHLkfn----------
>ref|Q9QAJ0|9VIRU_5
mtsnpetpvvsnvtlselrsdvn-----------krgti----------------dsyiygpde--qvtt------yfvrei--r-caafskmpvllna-----------------sptgn-gsnkfggtftmpin--dyllaltayisisagklrs-yaa--------------------gtessyf-pkla-hkliksvrlkvdakpl--------elssnfmdtwsefmid------------ggnye--------------------------------------------------------------------------------------------------------------------------------------------------------------aytnmv-----gg-dfqys---------------------------------------------------------------------rsvi--gaktlvlp------------gval---pigmmvnnrvtvefvfrklsdl-likenvpdt-----------gagtgfmnmltdgdfatppeiT-----KFE--VVADFAVVTDFEIDRTSCSPHYILMEKPTDIAA-TEIlkP---T-EAGSTLSYDiehSSGILKALFFGVRnit-------------------------------------hsEYLD--YYEV--------------------GL-PKSNN---GVRsi--------------------------------------------------------------------------------------------------------gvS----------ALSKIGIKCGDRYRVPMLPAE-HFVFTEPY-RAA-CR-V-PTRn-rGQYMYSFAL-DLKTVDPKGSINPSNFNS-SISVVIE------PS--------EALR---------------NSAETfeFTAIA---LTSYTLYIDNGSLKKidnggdfn---------
>ref|O41104|PBCV1_A622L
m----------------------------------pgaisqlvsyg-------aqdvy-tgnpqt-ffav------y-rr----y-tnfamsiqqt-fd--------------------gt-tdfg-kftvtisrn-gdla-gpiwievnlpsllgynitptpae----------------gntsniaaistvfk-----------------------ddynnywwtyn-----------------pgttpqysnliaafsn-----vdy----kyyanavtstypptalsnvvysw----------------pymit------------gntgtrst-vaiptanlryvn----giglalfnsielel-ggqridkhy-------sewwd-iwteltetaekiq----gyntmv-----grydpavynagwnisqaq-----------------------------------------------------------ggtyyvplkfcynrnp----------glym---plvalsyhqmklnfninnyln--cvkcnypvtaltskn-----ganplsiT-------------------NMK--LYTDFVFLDAPERIRMSEIQHEYLVTQLQWQGS-EPVtapgdpNGSTNRKITLN---FNHPVRELVFVYQaasnydv-----------------------------davtgnNIFD--YEIP--------------------AN-PTATP---PYAgg---------------------------------------------------------------------------------------------------------gE----------VFTEVKLIINGSDRFSGRPGA-YFRLVQPY-EHH-VR-V-PSK---SVYVYSFALeDADSRQPNGSANFTRYDSVQLQLTLN------E--------------------------------NLASg-rV---QIYAPNFNILRIAAGMGGLafan---------
>ref|YP|001426632|ATCV1_Z151L
m----------------------------------pgavsqlvsyg-------aqdvyltgnpq-itff-kai---y-rr----y-tnfavesiqqamd--------------------gtt-dfgkfptctisr--gdla-gpiwievtlpnllgynitptppvql--------------gnatlanasnvltlsnvy--------------------tdgsgnywqsnna---------------gvysnliaaysn--------vs-----gnyyasanvsniyntseys--gniitwpymvatanv---gnmcfrvtlpnlgis-ggtwaptmsnaginfyiptanlryvngiglalfnnsvelqlggqridkh--------sewwdyiwseltetaehlq----gyntmv-----grydptyy--dqny---------------------------------------------------------------ditqs-rtyyvplkfcyntnp-----gqyl---plvalsyhdvklnfdi-nsyln-circnypvtsltsqvgsn--plaiT----------------------NFK--LYCDYVFLDAPERIRMSEIQHEYLVTQLQWQGT-EPVtapsdpNGTTNRKITLN---FNHPVKCIVIVYQaas-------------------------------------svAQGDavdgNDIF------------------NY-QIPGD---Tg------------------------------------------------------------------------------------------------------------aE----------IIESMTLLINGSERFSARDGA-YFRLVQPY-QHS-VR-V-PSK---SVYMYSFALeDIDSKQPCGSANFTRYDSAQLQMVLN------S--------------------------------SLPSg-qF---QIFAPNYNILRVASGMGGLafan---------
>ref|Q8JKF0|9VIRU_3
mavnkhlidiqsf----------------------gelenhly------------dtss-------aysyf-kr--y-kk------tspvfktpvv-ld-----------------kttgtss-----------fsy-dw------------------safvdk------------------tqdyltnltlivklpelklkp-----------------dnafke----------------kgtirwtknlfhnl-----------leectltf--dtvvnrldscildfisefsvdes-------------kysqymkni--------gnqqc---------------------llqpa-tfips---rcmvipipfff-----nesvrnalplnnnnsem------------------pytei-----------------------------------------------------------------------kinfk-raweslvllen---------ktel---pvpivp-----------------va------------------grdldtpvlE-----------------GVK--LYGTFVSVSEEERRTIGVRPSTMVFKQYQILPR-QK-------VTDEKTKIQLM---FKHSVTKIYFGIRnst-------------------------------------fkNQWS--NYTA--------------------DN-DIVVN---QIVses------------------------------------------------------------------------------------------------------kseS----------ILKSARISYNGKDRIPETDDS-YFKMIEPI-YCN-RR-A-PEKe--GHFVYNFDI-MSDSPYASGSLAVSRLNNPTMELTVD------R---------EAIR-------------------SDRQf-eF---ITIAENTNVITISEGNAQVpvlh---------
>ref|Q6XLY6|9PHYC_2
mt------------------------------------------------------------------lfktv---h-rr----f-tsfaedleendfs-------------------agtvgfygqkvsatisr--gdlv-tdmfmeihl-------ppieaavnv--------------tdasntvadadkaaywvnaig----------------falisevqiei-----------------ggte-----------------vdilyp-ewmffw-----------------------------------------------------------------------------------------------------------eemtqrpgarl-----------geqi-------gkftysadveedmiefaqqa---------------------------------------------------------rtlyv-plfw-fnkyfmea-------glsi---plialtyheikvkvtfrplsec-ccvvyrtedpth--------geyyalaegkvpvnstsgstlvss---dMDAKLLVSYVYLDKKERDAFATTEHTYLITTTQRQMH-AITs-----AGSSSDQIKLY---FNHPSNCLTWFVRptd-------------------------------------wmTNRR--RYSVghmd------------lfdySL--KSTS---DVSvwg------------------------------------------------------------------------------------------------------dvtD----------PVKTASLTLNGHSRFPDNMPGlFFRQTQPI-MKW-PN-C-SNG---YMYVFSFSL-QGGSWQPTSTLNMSRIDHVQLELKYG------T--------------------------------SIPTs-nV---FVFAESYNLLVVKEGMGGVrysn---------
>ref|YP|001497255|NY2A_B059R
mast-------------------------------gglcqlvai-g-------aqdvnltgdan--kslwkaa---ygrk----t-klfavesirqtle--------------------gdat-ygsqatvkltrs--dlicglmfqitl---------qrgpsgp---------------ndpipffpvehlihsi-----------------------elri------------------------ggqr---------------idwi---phnw--friyaqlyfnskqtaayt-----------------dmadf----------gnese-------------------------------------------------------------------------------------gqq--------------------------------------------------------------------------rtflldpipfffsqww----------gral---plialqyhdvelwinftpad---div-----------------gidptffP-------------------QIQ--LYADYAFVDSPERVWFAQNPHEYLITQLQYQRQ-SIVv----dAMMRDYKIPVN---FNHPCKFLAWNFSpg--------------------------------------ttTHGQ--FTY----------------------L-QGETD---DNTa-----------------------------------------------------------------------------------------------------------A----------PLFQADIYLNGRERFRVRPGK-YFKNGNPWlSQY-GG-Y-CTS---GLYIYNFGLnNCLGKGPAGTLNFSRIDNSILRLVTK------Q---------AVLtgaetttteaQT-----NVENSVLq-lV---EIYALNYNVLRIMSGMGGLaysn---------
>ref|Q5GAH7|9VIRU_2
mtcttgagvts-------------------------gfidlatydn-------l-dralyggkd--attyfikeh-y-pg------wftklptmatrvs--------------------gn-pafgqefsvgvprs--dyv--lnawltl--------ktpeiklltnrl-----------gandgtvwtknlmhnavehasltf--------------ndicqqfntay-------------------------------------ldawtqfnmcegkri-------------------------------gydnmi-----------gntsdmtnptpa----------------------------qgqdgartl----------------------------------------------------------------------------------------------------------------------psknvlplpfffsrdc----------glal---ptvvlpyneiriniklrslqel-lvfqnkdt---------------gnvipisatdiaggladtV-----EAY--VYMTVGLVSNVERCAMAGTVRDMVVEQMQAAPT-HIVn----pQNTNNVHVDMR---FSHAVKALFFMVQnvt-------------------------------------ykSVGS--NYTC--------------------VT-PVNGP---GNTvmep----------------------------------------------------------------------------------------------------amsvD----------PIKSASLTYENTTRLANMGVE-YYSLVQPW-YFS-AS-I-PVYt--GYHMYSYAL-NVGSVHPSGSTNYGRLTNASITVTMS------Pesvv-----aaagGGnNNS----------GYNEPQRf-aL---VVIAVNHNVIRIMNGSMGFpil----------
>ref|Q05815|IIV6
msisssnvts--------------------------gfidiatkde-------i-ekymyggktstayfvre----t-rk----a-twftqvpvsl--------------------trngsanf-gsewsasisra--dyllytwlrvripsvtll--stnqf------------------gangrirwcrnfmhnlirecsitf--------------ndlvaar-----------------------------------------fd------hyhldfwaafttpas--------------------kavgydnmi-----------gnvsaliqpqpv----------------------------pvapatvslp---------------------------------------------------------------------------------------------------------------------eadlnlplpfffsrds----------gval---ptaalpynemrinfqfhdwqrl-lildniaavasqtvvpvv--gatsdiatapvlH--------------HGT--VWGNYAIVSNEERRRMGCSVRDILVEQVQTAPR-HVWn----pTTNDAPNYDIR---FSHAIKALFFAVRntt-------------------------------------fsNQPS--NYTT--------------------AS-PVITS---TTVileps---------------------------------------------------------------------------------------------------tgafD----------PIHHTTLIYENTNRLNHMGSD-YFSLVNPW-YHA-PT-I-PGLt--GFHEYSYSL-AFNEIDPMGSTNYGKLTNISIVPTAS------Paakv-----gaagTGpAGS----------GQNFPQTf-eF---IVTALNNNIIRISGGALGFpvl----------
>ref|Q6QNG8|9VIRU_1
msaisganvts-------------------------gfidisafda-------m-ethlyggdn-avtyfare---t-vr------sswysklpvt-ls-----------------kqtghanf-gqefsvtvar--gdyl-invwlrvkipsi----tsske--------------------nsyirwcdnlmhnlveevsvsf--------------ndlvaqtltsefldfwnac-----------------------------idav---wqqtiwhn----------------------------kmigmrls-----------dggitn-----------------------------------gqtm---------------------------------------------------------------------------------------------------------------------------paayl-nlplfftrdt----------glal---ptvslpynevrihfklrrwedllisqstqadmaistvtlani-gnvapalT-------------------NVS--VMGTYAVLTSEEREVVAQSSRSMLIEQCQVAPR-VPVt----pVDNSLVHLDLR---FSHPVKALFFAVKnvt-------------------------------------hrNVQS--NYTA--------------------AS-PVYVN---NKVnlpl-----------------------------------------------------------------------------------------------------latN----------PLSEVSLIYENTPRLHQMGVD-YFTSVDPY-YFA-PS-M-PEMd--GVMTYCYTL-DMGNINPMGSTNYGRLSNVTLSCKVS------Dnakt-----taagGGgNGT----------GYTVAQKf-eL---VVIAVNHNIMKIADGAAGFpil----------
>ref|Q6JLA3|9VIRU_6
mtsva------------------------------gsfidlatydt-------i-ekhlyggdsavayfvre----t-kk----c-twfsklpvllt-------------------rcsgtpnf-dqefsvnvsr--gdyv-lnawmtvripavklk-tnnrmnan---------------gti---rwcknlfhnlvkqtsvqf--------------ndlvaqkfesyfldfwssf--------gmcgs-----------------------kri------------------------------------gydnmi-----------gntidmtqpvdsn---------------------------gqlpe--------------------------------------------------------------------------------------------------------------------------kvlil-plpyffsrds----------gmal---psaalpyneirltfhlrdwtellifqnkndstimplta-----gdldwgkpdlK----------------DVQ--VWITNVVVTNEERRLMGTVPRDILVEQVQTAPK-HVFq----pLTIPSPNFDIR---FSHAIKILFFGVRnvt-------------------------------------yqAIQS--NYTS--------------------SS-PVIFD---GGIasdlp---------------------------------------------------------------------------------------------------giaaD----------PISNVTLVYENSARLNEMGSE-YYSLVQPY-YFG-GS-I-PVDt--GYHMYCYSL-NMMDVDPMGSTNYGRLSNVSIKLKTS------Piavi-----taggNGgNTS----------GYKDAQKf-eF---LTMAVNHNVIRIKNGSMGFpvl----------
>ref|1J5Q|A|PHYCO_ChainA
ma---------------------------------gglsqlvay-g-------aqdvyltgnpq--itffktv---y-rr----y-tnfaiesiqqtin--------------------gsv-gfgnkvstqisrn--dli-tdivvefvl-------tk---------------------gnggttyypa---------------------------eellqdvelei-----------------ggqr-----------------id-----khyndwf--------------------------------rtydalf----------rmndd-----------------------------------ryny--rrm-------tdwvnnelv-------------------------gaq--------------------------------------------------------------------------krfyv-plifffnqtp----------glal---plialqyhevklyftlasqvqg-vnyngssaia----------gaaqP----------------------TMS--VWVDYIFLDTQERTRFAQLPHEYLIEQLQFTGS-ETAt----psaTTQASQNIRLN-FNHPTKYLAWNFNnp---------------------------------------tNYGQ--YTAL--------------------ANiPGACSgagtaaatvttpdygntGTYne------------------------------------------------------------------------------------------qlA----------VLDSAKIQLNGQDRFATRKGS-YFNKVQPY-QSI-GG-V-TPA---GVYLYSFAL-KPAGRQPSGTCNFSRIDNATLSLTYKtcsi--datsp-----aavlgNTETVT---------ANTATLLt-aL---NIYAKNYNVLRIMSGMGGLayan---------
>ref|A7U6E9|POV01
m----------------------------------gglmqlvay-g-------aqdiylsgnpq--itffkvv---ygrr----h-tnfsmesieqtfn--------------------gfpn-fgkkvtcpisrn--dli-hriylqatvtds----iasp-------------------glt------kwaghkliksv-----------------evei------------------------ggqr-----------------id-----khyadwlhiwneltqtaghwd------------------gyklmvn----------gttasqtva-------------------------------pgattvs------------------------------------------------------------------------------------------------------------------------ktmfi-plqfwfcrnp----------glal---plialqyhevkinlef---------------------------gdsadvmgasga---------------slD--SAALYVDYIYLDTDERRRFAQVSHEYLIEQLQF-TGDE-----SASSKI----KLN-FNHPVKELIWVEKas--------------------------------------gdGVGE--YDTT----------------------------------------------------------------------------------------------------------------------------------YDSAKLQLNGHERFTQRTPQ--YFQLVQPYQ--HHER-V-PTTcvltvdassietde-av-metctt--gGINVYSFAL-KPEEHQPSGTCNMSRIDNATLNLQGV-----D-----------------------------------TDntV---KVFAVNYNVLRVMSGMGGLaysn---------
>ref|Q197E6|IIV3
msssits-----------------------------gfidlatvde-ieky--myglpddgvsm--ahtltyfvr-efkk------stwftqvpvp-ls-----------------rstgt-sdfgqnwsvsisra-gdyllqtwlrvtipqvtlaavpatl-------------------slrwtrnlmnlirheitisfn------------------dl------------------------vgsr-----------------ld-----nyfldmwsafttpaskrn----gydnmignistltdpv-gpggsl-----------ghtgg------------------------------------------------------------------------------------------------------------------------------------------------------------------tvlnl-pislfftrdt----------gvsl---ptaalpyneiqlnfsmr------dwkdlliltdtaitt-----gnpyqtidvskhlggvap---------slS--NVQVWANYAIVSNVERKKMGCGVRDILIEQVQTAPRQN----YtpSTNPMPSFDIR-FSHAVKVLFFAVRnkt-------------------------------------saAEWS--NYGT--------------------SS-PVVSG---TSVnyep----------------------------------------------------------------------------------------------------sgsfD----------PIATTTLIYENSNRLGTMGSD-YYSLVSPW-YHA-PT-I-PSFi--GYHMYSYSL-NFFDLDPMGSTNYGKLTNVSIVPHAS------Daavk-----astgAGDGA-----------GANYNQSy-eF---IVMAVNNNIVRISGGCLGFpvl----------
>ref|YP|001426102|FR483_N470L
ma---------------------------------gglsqlvay-g-------aqdvyltgnpq--itffktv---y-rr----y-tnfavesiqqtin--------------------gsvg-fgnkvstqisr---dli-tdivvefvl-------tkqptfyca---------------------------------------------------eqllqdvelei-----------------ggqr-----------------id-----khyadwfrmydslfrmdndrqny-------------rr-mtdfvn-de-------------------------------------------------------------------------------------------------------------------------------------------------------------------------------patav-k-rfyv-plifffnqtp---glal---plialqyhevklyftlastvng-itave---------------ggaavtava------------------QMS--VWVDYIFLDTQERTRFAQLPHEYLIEQLQFTGS-ETAt----psaTSQSTQNIRLN-FNHPTKYLAWNFNnps-------------------------------------pmAYGQ--YTAT--------------------AN-LTASS---NVLygdvpnt----------------------------------------------------------------------------------------------avfnealA----------ILDSSKLQLNGQDRFAARKGS-YFNQVQPF-QTI-GS-L-APS---GVYLYSFAL-KPAGRQPSGTCNFSRIDNATLSLTYKTAsvnayaatat----taaalyaseTVT--------ANTATSLT-aL---NIYAKNYNVLRIMSGMGGLayan---------
>ref|YP|001426761|ATCV1_Z280L
ma---------------------------------gglsqlva--g-------aqdvyltgnpq--itffktv---y-rr----y-tnfavesiqqtin--------------------gs-vgfgnkvstqisrn--dli-tdiviefvl-------esv--------------------gptfypa------------------------------eqllqdvelei-----------------ggqr-----------------id-----khyndwfrtydsifrmdndrvny-------------rr-mtdyvd-nesi------gttk-------------------------------------------------------------------------------------------------------------------------------------------------------------------rfyv--plifffnqtp----------glal---plialqyhevklyftlassvng-itanasgsts----------gfangatvtaP----------------QMS--VYVDYIFLDTQERTRFAQLPHEYLIEQLQFTGS-ETAti----stTTQASQNIRMN-FNHPTKYLAWNFTpgt-------------------------------------ynSYGR--YTAL--------------------AN-VSVNS---NTTvg--------------------------------------------------------------------------------------------------------dtAntatfneqlaPLDSAKIQLNGQDRFSSRKGS-YFNKVQPY-QTV-GS-V-VPA---GVYLYSFAL-KPAGRQPSGTCNFSRIDNATLSLTYKTAsvnaydvian----vanglgqseTVT--------ANTAVALT-nL---NIYAKNYNVFRVMSGMGGLafan---------
>ref|ABT13823|MT325_M269L
m----------------------------------ggltqliat-g-------vqdvfltgdpq-rslw-krns--v-rr------tnfaiesiestvt-----------------lsydt-ptm---itiar-k---dlv-kscvleitmm-----------------------------ksniasfypv---------------------------eqfiksitvvv-----------------ggqdiei--------------ieda---atwl---rihdetfndvei-------------------------------------------------------------------rsanqrmlnfapdd-va-------------------------------------------gsv--------------------------------------------------------------------------rtfyl-dlplfftkyl----------stal---plvalqyhevqlrvvynnpv---nip-----------------gidatytP-------------------TVR--FYADYVFLDRPERAHFAQAPHEYMIEQLQIFKA-NPVi-----nATTTTQTVTLP--FNHPVRYIMWVYQ----------------------------------------snLHGI--YTTG--------------------KT-PFETN---DAY------------------------------------------------------------------------------------------------------------A----------PLNSAKIQANGVDRFTTRPGS-YFNLVQPT-QAV-SQ-A-PSA---GIYMYSFGV-MANEQDSAGTLNFSQLDTVTLQLTAKAAsastiaqilt------pgv-TLDT----------ALTKFTT---I---AIFAVNYNVFRVMDGMGGImwan---------
>ref|P18162|IRV1
msmsssnits--------------------------gfidiatfde-------i-ekymyggptataytaytayrei-rk------stwftqvpvpls------------------rntgnaaf-gqewsvsisra-gdyl-lqtwlrvni-------ppvtls--------gll------gntyslrwtknlmhnlireatitf--------------ndlvaarfdnvdfwsaftvpasikr--ngydnmg-nvssl--------in-----pva-p----------------------------------ggtl-------------gsvgginln---lpl--------------------------------------------------------------------------------------------------------------------------------------------------------pfffsdtiplyfsrdsr---------gval---ptaalpynemqinfnfrdwhel-liltnsalvppaspyvpivvgthisaapvlG----------------PVQ--VWANYAIVSNEERRRMGCAIRDILIEQVQTAPR-QNYv----pLTNASPTFDIR---FSHAIKALFFAVRnkt-------------------------------------saAEWS--NYAT--------------------SS-PVVTG---ATVnyep----------------------------------------------------------------------------------------------------tgsfD----------PIANTTLIYENTNRLGAMGSD-YFSLINPF-YHA-PT-I-PSFi--GYHLYSYSL-HFYDLDPMGSTNYGKLTNVSVVPQAS------Paaia-----aaggTGGQA-----------GSDYPQNy-eF---VILAVNNNIVRISGGETPQnyiavc-------
>ref|YP|001497725|NY2A_B529R
mdpttnlr---------------------------gs------------------dvvvynhee-mffarpdeigsdkkkf---f-tntnvvtntynhv--------------yipp--gght--ggkftqdiytt--dlliaakdekadkipl----dkrid---------gtfse----gtfvqllsrgpqdvyltynpqislfkrkykrytnfaienfeer-------fstvv----------kgtknic-qf-----------ls-----kng-dli--------------------------------gynifs-tirmri---gdaivqshdrvfydi------------ddkmfcdstkld--glnklikr--------netlttdqew-----------------------------------------------------------------------------------------------------eliv--plkffcckrts---------gkqqfl-pilnmntn-invylefn------llplsmlvnlpt--------gailpdiPsiDATVWVDYDDTEKFRFAQDPC-VYLIEQVSSTDSlsyaITTn-----gQ-TYNK--TDV-----YVD------------mkeLNKPVKYVEIIAY---------------------------------------EQG---------------------------ST--Sfd----yvN--------------------------------------------------------------------------------------------------IIESGTFYLNSDEQFKTRAGE-YFSLVQPY-QHFKRSnPTSN-ISTFSFAL-DSG-SF-Q-PC----GFLNFAPYVRTRFAF-KI-HQQNTP-------------------------------------------------------------hvIRIFAVCLNWIKFDSGMVKLmfn-------
>ref|Q5UQL7|MIMIVIRUS_CAPS1
ma---------------------------------ggllqlva--g-------aqdvyltgnpm--itffkvv---y-rr----h-tnfavesieqffg--------------------gn-lgfgkkssaeinrs--dli-tqvflkvtlpev----ryc-----------gdftnf---ghvefawvrni-ghaiveet-----------------elei------------------------ggsp-----------------id-----khygdwlqiwqdvssskdhek------------------glakml-----------gdvpelts------------------stlswidvp----------------------dntvlk--------------------------------------------------------------------------------------------------------psytlyvlqfyfnrnn----------glal---plialqyhqvriyvkfrqadqc-yiasdafks-----------gcgnlqlD-------------------DVS--LYVNYVFLDTEERRRFAQVSHEYLIEQLQFTGE-ESA-----GSSNS-AKYKLN---FNHPVKAIYWVTKlgnyqggkfmtydpvcwenarenaakllllaqydlddwgyfqEPGG--YECEgndgrsyvgdcgv-------qy-tavdp---SNPSEEP---SYIfndtttaeafdgslligklapcvpllkrnkdvdlkdkvegiirihtdfendrmkypevekitrndltlhdlsvpiskydvdnrvdyikkfdvtvwqhnnfgllidgsgNPTHEAELQLNGQPRQSKRGGI-WYDTVNPT-VHH-TK-S-PRD---GVNVFSFAL-NPEEHQPSCTCNFSRIDTAQLNLWFQ------Hf--------TNhK-FA-------------DVFADNDn-kV---LIFAVNYNVLRMLSGMAGLaysn---------
>ref|Q4H484|9VIRU_4
m---------------------------------ggglmqlvay-g-------aqdvyltgdpe--itffkvv---y-rr----h-tnfaiesieqtfn--------------------gt-adfgkkvtctisrn--dli-nhvylqvql-------pslst---------glvas----gsptyvswtnaighalirnv-----------------evei------------------------ggqr-----------------id-----rqfgtwleiwdeltmtte------------------kkngynqmigkyasel----glignsyye--------------------------------------------------------------------------------------------------------------------------------------------------------------riyyi-plqfwfcrnp----------glsl---plvalqyhevkiiiefrnahec-ivalkan-------------gdrvaigdnattftttptiT-------NAQ--LYVDYIYLDTNERKLFAATSHEYLVEQLQFTGA-ESLs-----FSQQNQKLRLN---FNHPVKELLWVLQrde------------------------------------nstSAGT--AYNDwfnfs-----------aaapGT-PSPSH---AV-------------------------------------------------------------------------------------------------------------D----------LLADAKLLLNGHERFTVRPQT-YFRLVQPY-QHH-TR-I-PDK---HIYLYSFAI-RPEEHQPSGTCNFSRIDTVQLVYDLT------Sls-------tLTg-IGT------------GMDTASTg-qI---SVFAVNYNVLRIVSGMAGLayan---------
>ref|Q4U3U9|TNAVC
msgdpk-ieatavaktkedtnkvdikamrqfveikgg-ie--------------neiy---npen-atty--fyrev-rr------svpfikvpeii------------------kpn-gsvnf-ggqcqfniprc-gdyllnltlyieipkiel---ntietaavp----ggaaaslhrvgwvknla------hqlvkeiklniddttvvni-----dtafldmwsefmtdn-------------gk-------------------fd--------------------------------------------gykemi-----------ggskelwdlddkva---------------------------------------------------------------------------------------------------------------------------------------------------------gagtilplplffsrds----------glal---plsslis---sdisvev------llrkwdevllledinskn--kvikaddikdgepkl------------TSIK-LIGTYAVASKYEVNKTRCDDRRMLIEKPFKASE-YELpv--fdSGKLDEPIPINmekINGAIKALFFAVKnts-------------------------------------rsNEHS--VYKV--------------------GL-PIPGT---LRIdgg-------------------------------------------------------------------------------------------------------slH----------ALSEIGINLAEHVFVPSLPIE-YYSYQQPY-EHA-KR-I-PNNr--DLFMYSFCL-DVGDVDPMGSINPKLLAK-RLTFQIK------P---------TKd--LAE------------ATKNKQTf-kF---ITYALCNRLVSIRQGKFTLlsqsmygedgede
>ref|YP|001427145|ATCV1_Z664R
m----------------------------------ggltqlvav-g-------yqdvyltgdka-ntyw-kka---y-kr----y-tnfalesieqnis--------------------gav-dygnevtikisk---dli-naialqitl-------qr---------------------gadlslpqpyfpv------------------------ehfidyvevyv-----------------ggqk----------------vfef----dhqwfrmywelyltydqkiayntmc----------------------------------------------------------------------------------------dfqteve--------------------------gye--------------------------------------------------------------------------rtfyl-plplwfnafnn---------gnal---plvalqyhdvqirlkl----------tqsqyiv----------ginesftP-------------------TMR--CYADYVFLDPPERKWFAQTPHKYIIQQVQRNLS-PAQv----sNTNNNYIITLP---FNHPVQCLLWALIpn--------------------------------------mtTHGQ--YT----------------------GL-PGEQN---TEVl-----------------------------------------------------------------------------------------------------------A----------PIAEAKISFNGVDRFTARQGR-YFQSYQPW-YSAkGQ-W-MTS---GVYLYSFGT-NIKYGVPSGTMNFSRVDTALLHITTK------A---------AV---VAD----TTTPAVVteLmttttanalttlLTYAVNFNVLRVDSGMGGIefan---------
>ref|YP|001425886|FR483_N254L
ms-----------------------------------itqliassp-------a-dsflytprk-nafvsrfmafas-crvg--y-stemirmdltsyt-------------------tgk----gs-l--iiprk-gdml-tnvflqiqmkk-----lsst-------------------gtqffpv------------------------------enlvssvrlyi-----------------ggql-----------------ie-----qfdnnym--------------------------------rirnalf--------------------------------------------------------------------ttntekdalitmeqf-------etsdan----gmi--------------------------------------------------------------------------rslwl-slpfwfntt-----------slai---pmialqyheirlefdfedpn---nip-----------------gidpaflP-------------------VIT--AWGEYAFLPSEERVLFVKTPHKYIFEQTQTQDF-PSRi----sTTSSrTTLYTLP--FNLPVKYLLFVFRn---------------------------------------qnVFGI--YSGD--------------------TT-VGLSA---DDKy-----------------------------------------------------------------------------------------------------------t----------PLQSAKLQINGVDRFEEQTGS-YFRLIEPY-RTM-QC-V-PPA---GIYSYFFSKaPLNVHAASGTLNFSALDTVKLLVTTK------A---------AsaatiadvfdEQTS-----VNSAANLt-tF---TVIARSMNVLRIQDGMGGVmfan---------
>ref|YP|001426987|ATCV1_Z506L
m----------------------------------ggltqlisv-g-------aqdvfltgdpqrrtnfaies---i-er------slwkrisvtvfdi------------------nygspsm----itia--rn--dlvkscvlqvtmm------------------------------kssiqsf-yv---------------------------eqfiksisvvi-----------------ggqdyvti-------------ddaatwlrihdetf---------------------------------------------------------------------------------------------------------ndvemraanyrmlnfrp-------edpt------gav--------------------------------------------------------------------------rtfyl-dlplfftrhl----------smal---plialqyhdvqiritfnepy---nip-----------------gidvnymP-------------------TAR--FYADYVFLDKPERTYFAQAPHEYNIEQVQLNTL-NPLfs---eTGVTPQSIDLN---FNHPTRYMLWVYK----------------------------------------tnLHGI--YTTS--------------------NN-QFETN---DGY------------------------------------------------------------------------------------------------------------A----------PLDTAILRINGIDRFSERPGS-YFNLVQTT-QAV-HQ-A-PSA---GIYMYSFGV-NANDADSAGTMNFSRVDMATLSLTNK------Q---------ASATTiadvldtsttl----STALTKFt-kV---SIFAVNFNVLRIQDGMGGVlfsn---------
>ref|YP|001498756|AR158_C675L
m----------------------------------ggimqlvst-g-------yqdvfltd-pt-rslw-rlm---a-kr----k-tnfaiesietvfd-----------------vlygsps-f-----inikkg-gdll-kscvleism-------kr----------------------tstesfypa---------------------------eqfiksltvlv-----------------gdqe-----------------ve-----k-iqd-fptws---rvhde-------------------------------------------------lfn---dtem--------rsanyrmlnfrpddpa--------------------------------------------gav--------------------------------------------------------------------------rtfyl-dlplfftryl----------snal---plialqyhevklkiefeppy---nip-----------------gidstymP-------------------QVR--FYGDYVFLDKPERIYFAQAEHEYIIEQLQTFST-IPNv----sGSVNTTMIDLP---FTMPSRYIIWVYK----------------------------------------tnLHGQ--YTTS--------------------NS-TFVTN---eg------------------------------------------------------------------------------------------------------------yA----------PLQSAIIKCNGIDRFSERPGG-YFNMVQTT-QSL-GQ-A-PSC---GIYMYSFGV-NADKQDPEGTLNFSRLDMVTLSLTSK------A---------ATapdisqvfdlSTT-----LENGITKfknI---TIFSKNFNVLRIVEGMGGtlfsn---------
>ref|Q8QNG3|9PHYC_1
mt------------------------------------------------------------------lfksq---h-kr----y-tnfaedfeendfs-------------------agtvgfygqrvsanvsr--gdlv-sdvllevtlpaqa---sesvvn-----------------gatevad-agyaii-----------------------seveieidkaaywvnai-----------ggte-----------------vd-----tlysewmflweeltqrp----------------------gar----------------------------------------------------------------------lgeqi-----------------------------gkfaysadveedmiefasqe---------------------------------------------------------rklyv-plfwfnkywmeh--------glsi---plialtyheikikvsfrpladc-cavvyresdptw--------gdywalaadkipintasasamaasdM-DAR--LLVSYVYLDQEERQAFASVQHEYLITTTQRQMH-SITs-----ASAKSDQLKLY---FNHPSNALIWFVRptd-------------------------------------fkNLRR--RFSVghkd------------mfdfSL-QKEDA---TVSmwg------------------------------------------------------------------------------------------------------dvtD----------SVASASLTLNGHSRFPDSLPGlFFRQVQPA-LKW-PN-T-PAG---YTYLFTFAA-LGGVWNPTSTLNMSRIDHVQLELKYGDNIPTsdVIVFNEAYNLLVIKEGMGGEvkdpvvgildaanrvswgrea--pllscgltqerysspgalgllvc---------
>ref|Q4A348|9PHYC_3
msgggfgssga------------------------gsltqlla-tgs------m-daaltqnat-rtfw-kss---y-qk----h-slfalesivsctlsksdminnqpfttq---vqfga-es-----hitvnrq-gdll-swmylkivlpgnlkv-qnqad-tvq--------------ptqqsfa-sl---------------------------dndvaaqadvshvlpyie----------gayteaslntkeqli------aea----knsyeaakynaalpvaaqmqstempdfdyaywteai---gfhlikraefkv----ggatidtip------------------------------------------------wsellfamee-lmgragrrl---teti-------grt---lrrptelmkasqe----------------------------------------------------------qilyvrplppwyftkhp---------slaf---plvaatyhniqlwvqwaqlnsc-iiksrsnlvvlhaernv---pisddhL--------------------RAS--LECTYVHLEAAERDALTANAGTQLIVQHQAHLQ-Q--------VSSNNVTARLN---FNFPVLEFYYFLRrka-------------------------------------nkDAGD--HFNF--------------------SG-IGGR-------------------------------------------------------------------------------------------------------------------D----------PVVSAELLFNNTARVTQKPAV-WWRAVQAL-QFH-SS-A-PLT---NIYSYSFSLsPEDPITPSGSANFSRLDSVELALTLQ------DDF---------------------------GAAHDANs-eL---FVFARSYNILKFTNGLAGLlysn---------
>ref|A7U6F0|PPV01
ma---------------------------------gglmqlvay-g-------aqdvyltgnpq-itfw-kvt---y-rr----h-tnfamesieqtfn--------------------gqad-fgrrvtctisrn--dla-yrtyli-tl-------pei--------------------gqslssg-avyarwldfpg------------------eqlisqvevei-----------------ggqr-----------------id-----rqygdwmhiwnqltlskeqer------------------gyfkmv-----------gnttqltyv-----------------------------------------------cdpnfaaid-------------------------gpcsangv---------------------------------------------------------------------rqvcapralpettlyvplqfwycrnpglal---plialqyhevkinldirnieec-lwavsaid------------gtgtkitdaykqslA------------AAS--LFVDYIFLDTDERRRMAQNPHEYLIEQLQFTGD-ES-------VGSSSNKIKLN---LNHPCKELIWVVQpda-------------------------------------nvDYCS--SLTAsthlnnllgaqpfnytdafdAL-PNAVH---AFGgqasasganavinasglfedpfsndiqssvld---------------------------------------------sgaatgadsgvsdagtfvlaetaldmhcwgeN----------PVIVAKLQLNGQDRFSEREGT-YFDLVQPY-QHH-TR-A-PDS---GINVYSFAL-HPEEHQPSGTCNFSRIDNATLQLVLS------N---------ATVQ--GVNT-----------------a-kV---RVYAVNYNVLRIMSGMGGLaysn---------
>ref|Q67473|FRG3G
mssvtgsgits-------------------------gfidlatyd--------nleramyggsdattyfvkeh---y-pg----w-ftkl-plaaskms--------------------gnpa-fgqqfsvgvprs--dyi---lnawlvl---------ktp-------------------------------------------------------evellaanql---------------gdngtirwtknpmhni--------ve-----svtlsfndisqsfntayldawseytmpea-------krtgyynmi-----------gntsdlin--------------------------------papa------------tgqdga---------------------------------------------------------------------------------------------------------rvl---paknvlplpfffsrds----glal---pvvslpyneiritvklr------aihdllilqhntt-------gaispivasdlagglpdtV--------EAN--VYMTVALITGDERQAMSSTVRDMVVEQVQAAPV-HMVn----pRNATTFHTDMR---FSHAVKALMFMVQnvt-------------------------------------hpSVGS--NYTC--------------------VT-PVVGV---GNTvlep----------------------------------------------------------------------------------------------------alavD----------PVKSASLVYENTTRLPDMGVE-YYSLVEPW-YYA-TS-I-PVSt--GHHLYSYAL-SLQDPHPSGSTNYGRLTNASLNVTLS------Aeatt-----aaagGGgNNS----------GYTTAQKy-aL---IVLAINHNIIRIMNGSMGFpil----------
>ref|Q89345|PBCV1_A10R
mvs--------------------------------ggvvqliy--g-------aqdvyittsggpktif-ks----yvkk----v-nnfaidsvkipin--------------------gm--gngnp-svliprn--dli-ksirleitl-------kk---------------------gtgqsfy-pa---------------------------eqlisylalkyg----------------gniiqkiddfsnfcrirnelfmd-----pderh-tdyrvnnfsssdvv------------------------------------gsv--------------------------------------------------------------------------------------------------------------------------------------------------------------------kyffl-dlplffskdt----------sval---plialqyhdieldfrfndvs---tiq-----------------gvdasytP-------------------TIE--MYIDYVYLEQQERIKLVEKPLFYNIEQCNFYRK-DITf----pALSSTFKLDIP---FNNPSRFLVWYFNt----------------------------------------dSFGI--YNTS--------------------GL-YFNSN---DAA------------------------------------------------------------------------------------------------------------A----------PLESAVMLLNGTERFKSREGM-YFNCVQPQ-QAL-GR-S-PSS---GIYMYAFGE-DVANATSKGALDMSRVNELSLQLTTK------Nataanvyt-vynpQEtLAS----------STSTYKG---I---TLFSTNWNVLQVRSGLGAVmfds---------
>ref|YP|001497781|NY2A_B585L
ma---------------------------------gglsqlvay-g-------aqdvyltgnpq--itffktv---y-rr----y-tnfaiesiqqtin--------------------gs-vgfgnkvstqisrn--dli-tdivvefvl-------tkv--------------------gnggttyypa---------------------------eellqdvelei-----------------ggqr-----------------id-----khyndwfrtydalfrmnddrfny-------------rr-mtdwvn-nevv------gsq--------------------------------------------------------------------------------------------------------------------------------------------------------------------krfyv-plifffnqtp----------glal---plialqyhevklyftlasqvqg-vnvn----------------gttaiasaqqP----------------TMS--VWVDYIFLDTQERTRFAQLPHEYLIEQLQFTGS-ETAt----psaTTQASQNIRLN-FNHPTKYLAWNFNnp---------------------------------------aNYGQ--YTAL--------------------ANiPGACG---nagtatasvtypdwgntGTYne---------------------------------------------------------------------------------------qlA----------VLDSAKIQLNGQDRFATRKGS-YFNKVQPY-QSI-GG-V-TPA---GVYIYSFAL-KPAGRQPSGTCNFSRIDNATLTLTYKtcsid-atspaa----vlgNTET-VT----------ANTATLLt-aL---NIYAKNYNVLRIMSGMGGLayan---------
>ref|Q89346|PBCV1_A11L
ms---------------------------------galnqlvav-g-------kqdafitgdnl-nsvw-rdnv--t-kk----v-snfamesienyin-----------------vnpgst------tsivvgrf-gdlv-rkvtleitm-------kk---------------------gsttnpfyps---------------------------eqyvkyahlsi-----------------ggqivyr--------------iddf---ptwt---rvheelfmdpdt-------------------------------------------------------------------ratnqrvnnfrpedpv--------------------------------------------gai--------------------------------------------------------------------------rkfylddiplfft-da----------skal---plialqyhevkldvlf-------asp-----------------gdipgidasytP---------------TVE--CYIDYVFLDTPEREWFARNTHMYVIEQLQHYNN-VFSv----aAVEQTKRLNLP---FTMPTRYLIWLLKt----------------------------------------gADGV--YTTS--------------------GY-PFENN---DSY------------------------------------------------------------------------------------------------------------A----------AIKSAKLQFNGTDRFSERPGY-YFTTVQPQ-DAF-GR-S-PSA---GIYVYSFGL-DVTGMTSKGALNFSRMDNATLSITTK------Aataatisd-vynqSTtLAS----------AITDFTS---I---AIYAKSFNVLKIDYGMGGMlfan---------
